# Supplementary material for: Research on the impact of digital economy on labor resource allocation: Evidence from China
Source: PLoS One. 2024 Apr 17;19(4):e0297449. doi: 10.1371/journal.pone.0297449 (PMC11023257; doi:10.1371/journal.pone.0297449)
Supplement: S2 File — (DO) [file pone.0297449.s002.do]

*****2013

replace fp=0.022433 if prov_n=="北京市" 
replace fp=. if prov_n=="天津市" 
replace fp=0.003146 if prov_n=="河北省"
replace fp=0.022829 if prov_n=="上海市"
replace fp=0.004138 if prov_n=="江苏省"
replace fp=0.00665 if prov_n=="浙江省"
replace fp=0.004933 if prov_n=="福建省"
replace fp=0.003109 if prov_n=="山东省"
replace fp=0.009952 if prov_n=="广东省"
replace fp=0.00288 if prov_n=="海南省"
replace fp=0.003562 if prov_n=="山西省"
replace fp=0.00229 if prov_n=="安徽省"
replace fp=0.002729 if prov_n=="江西省"
replace fp=0.001936 if prov_n=="河南省"
replace fp=0.003605 if prov_n=="湖北省"
replace fp=0.002032 if prov_n=="湖南省"
replace fp=0.006083 if prov_n=="内蒙古?"
replace fp=0.002386 if prov_n=="广西壮?"
replace fp=0.002113 if prov_n=="重庆市"
replace fp=0.002592 if prov_n=="四川省"
replace fp=0.001915 if prov_n=="贵州省"
replace fp=0.002526 if prov_n=="云南省"
replace fp=0.003011 if prov_n=="陕西省"
replace fp=0.003016 if prov_n=="甘肃省"
replace fp=0.007255 if prov_n=="青海省"
replace fp=0.009291 if prov_n=="宁夏回?"
replace fp=0.004865 if prov_n=="新疆省"
replace fp=0.008574 if prov_n=="辽宁省"
replace fp=0.005633 if prov_n=="吉林省"
replace fp=0.005646 if prov_n=="黑龙江?"
***邮局
replace po=0.447691 if prov_n=="北京市" 
replace po=0.325306 if prov_n=="天津市" 
replace po=0.437274 if prov_n=="河北省"
replace po=0.411 if prov_n=="上海市"
replace po=0.461 if prov_n=="江苏省"
replace po=0.828 if prov_n=="浙江省"
replace po=0.685 if prov_n=="福建省"
replace po=0.322 if prov_n=="山东省"
replace po=0.429 if prov_n=="广东省"
replace po=0.648 if prov_n=="海南省"
replace po=0.645 if prov_n=="山西省"
replace po=0.465 if prov_n=="安徽省"
replace po=0.508 if prov_n=="江西省"
replace po=0.317 if prov_n=="河南省"
replace po=0.442 if prov_n=="湖北省"
replace po=0.447 if prov_n=="湖南省"
replace po=0.779 if prov_n=="内蒙古?"
replace po=0.345 if prov_n=="广西壮?"
replace po=. if prov_n=="重庆市"
replace po=0.825 if prov_n=="四川省"
replace po=0.423 if prov_n=="贵州省"
replace po=0.469 if prov_n=="云南省"
replace po=0.547 if prov_n=="陕西省"
replace po=0.518 if prov_n=="甘肃省"
replace po=0.527 if prov_n=="青海省"
replace po=0.551 if prov_n=="宁夏回?"
replace po=0.881 if prov_n=="新疆省"
replace po=0.428 if prov_n=="辽宁省"
replace po=0.450 if prov_n=="吉林省"
replace po=0.458 if prov_n=="黑龙江?"


********2015开始编写
replace de=0.4184 if N41=="北京市" 
replace de=0.1555 if N41=="天津市" 
replace de=0.1773 if N41=="河北省"
replace de=0.3559 if N41=="上海市"
replace de=0.4407 if N41=="江苏省"
replace de=0.3642 if N41=="浙江省"
replace de=0.2359 if N41=="福建省"
replace de=0.3138 if N41=="山东省"
replace de=0.5127 if N41=="广东省"
replace de=0.1291 if N41=="海南省"
replace de=0.1181 if N41=="山西省"
replace de=0.2074 if N41=="安徽省"
replace de=0.158 if N41=="江西省"
replace de=0.2254 if N41=="河南省"
replace de=0.205 if N41=="湖北省"
replace de=0.1795 if N41=="湖南省"
replace de=0.1071 if N41=="内蒙自治区"
replace de=0.1417 if N41=="广西壮族自治区"
replace de=0.1567 if N41=="重庆市"
replace de=0.2546 if N41=="四川省"
replace de=0.1108 if N41=="贵州省"
replace de=0.1409 if N41=="云南省"
replace de=0.1707 if N41=="陕西省"
replace de=0.1016 if N41=="甘肃省"
replace de=0.0764 if N41=="青海省"
replace de=0.0923 if N41=="宁夏"
replace de=0.1114 if N41=="新疆省"
replace de=0.1955 if N41=="辽宁省"
replace de=0.1042 if N41=="吉林省"
replace de=0.1143 if N41=="黑龙江省"
*********2017数据
replace de=0.6177 if wwwww=="北京市" 
replace de=0.1825 if wwwww=="天津市" 
replace de=0.2719 if wwwww=="河北省"
replace de=0.4373 if wwwww=="上海市"
replace de=0.5201 if wwwww=="江苏省"
replace de=0.4454 if wwwww=="浙江省"
replace de=0.3058 if wwwww=="福建省"
replace de=0.4524 if wwwww=="山东省"
replace de=0.6596 if wwwww=="广东省"
replace de=0.1541 if wwwww=="海南省"
replace de=0.1554 if wwwww=="山西省"
replace de=0.2757 if wwwww=="安徽省"
replace de=0.2155 if wwwww=="江西省"
replace de=0.3103 if wwwww=="河南省"
replace de=0.2665 if wwwww=="湖北省"
replace de=0.2506 if wwwww=="湖南省"
replace de=0.1567 if wwwww=="内蒙古自治区"
replace de=0.1989 if wwwww=="广西壮族自治区"
replace de=0.2191 if wwwww=="重庆市"
replace de=0.3543 if wwwww=="四川省"
replace de=0.1681 if wwwww=="贵州省"
replace de=0.1845 if wwwww=="云南省"
replace de=0.2322 if wwwww=="陕西省"
replace de=0.1368 if wwwww=="甘肃省"
replace de=0.1004 if wwwww=="青海省"
replace de=0.1164 if wwwww=="宁夏"
replace de=0.1373 if wwwww=="新疆省"
replace de=0.223 if wwwww=="辽宁省"
replace de=0.1563 if wwwww=="吉林省"
replace de=0.1597 if wwwww=="黑龙江省"

***2013年数据库说明 
F56工作与就业机会  de数字经济  A1A家里成员数 age被访者年龄  A1AF1教育程度  A1AG1婚姻状况 A2A户口性质 B1目前工作情况 B3FA工资薪金 B3G工作性质(高技能还是低技能) B4A您从事这份非农工作所在的单位/公司是(党政、国企、私企)    C1家里几套房 C3(您的家庭总体的收支情况,收大于支还是小于') D2A是否使用互联网 D7您认为您本人的社会经济地位在本地大体属于哪个层次？
***2015年数据库说明 
 F5_5工作与就业机会 A1家庭成员数 age被访者年龄 A101G教育程度  A101H婚姻状况 A2a户口性质  B1目前的工作情况是 B3fa.工资薪金 B3g.您认为您的这份工作性质属于(高技能还是低技能) B4a.您从事这份非农工作所在的单位(党政、国企、私企)    C1.家有几套自有住房 C4a您的家庭总体的收支情况是收大于支还是小于
 D3c3b.您是否经常使用互联网使用技能 D5a.您认为您本人的社会经济地位在本地大体属于哪个层次
********2017年数据库说明
F4_5工作与就业机会公平程度 RA1a1家庭成员数 age被访者年龄 RA1e教育程度 RA1f婚姻状况 A4a户口性质 B1目前的工作情况是 B3f1_0 工资薪金 B3g工作性质(高技能还是低技能)  B4a您从事这份非农工作所在的单位(党政、国企、私企) C5a个人总收入 C1家有几套自有住房  C4a 您的家庭总体的收支情况是收大于支还是小于
D2a您是否经常使用互联网使用技能 D3a您认为您本人的社会经济地位在本地大体属于哪个层次
***2013年
oprobit F56 de A1A age A1AF1 A1AG1 A2A B1 B3FA B3G B4A  C1 C3 D2A D7,r 
est sto g1
esttab  g1 using a1.rtf,se(3) b(3) ar2 mtitles star(* 0.1 ** 0.05 *** 0.01)  one nogap
 eoprobit F56  A1A age A1AF1 A1AG1 A2A B1 B3FA B3G B4A  C1 C3 D2A D7 , ent(de = fp A1A age A1AF1 A1AG1 A2A B1 B3FA B3G B4A  C1 C3 D2A D7) vce(r)

winsor2 F56 de A1A age A1AF1 A1AG1 A2A B1 B3FA B3G B4A  C1 C3 D2A D7, cuts(1 90) replace

asdoc sum F56 de A1A age A1AF1 A1AG1 A2A B1 B3FA B3G B4A  C1 C3 D2A D7 if e(sample)

psaclac de beta ,delta(1)
oprobit F56 de deedu A1A age A1AF1 A1AG1 A2A B1 B3FA B3G B4A  C1 C3 D2A D7,r 
oprobit F56 de deB3G A1A age A1AF1 A1AG1 A2A B1 B3FA B3G B4A  C1 C3 D2A D7,r 

sum F56 de A1A age A1AF1 A1AG1 A2A B1 B3FA B3G B4A  C1 C3 D2A D7 if e(sample)


oprobit D7 de A1A age A1AF1 A1AG1 A2A B1 B3FA B3G B4A  C1 C3 D2A  ,r 

oprobit F56  D7 de A1A age A1AF1 A1AG1 A2A B1 B3FA B3G B4A  C1 C3 D2A  ,r

oprobit B3G de A1A age A1AF1 A1AG1 A2A B1 B3FA  B4A  C1 C3 D2A  ,r 

oprobit F56  B3G de A1A age A1AF1 A1AG1 A2A B1 B3FA  B4A  C1 C3 D2A  ,r

***2015年
oprobit F5_5 de A1 age  A101G  A101H A2A B1  B3FA B3G B4A   C1 C4A  D3C3B D5A,r 
est sto g1
esttab  g1 using a2.rtf,se(3) b(3) ar2 mtitles star(* 0.1 ** 0.05 *** 0.01)  one nogap
asdoc sum F5_5 de A1 age  A101G  A101H A2A B1  B3FA B3G B4A   C1 C4A  D3C3B D5A if e(sample)

gen deedu=de*A101G
gen deB3G=de*B3G
ologit F5_5 de  deedu A1 age  A101G  A101H A2A B1  B3FA B3G B4A C5A  C1 C4A  D3C3B D5A,r 
ologit F5_5 de deB3G  A1 age  A101G  A101H A2A B1  B3FA B3G B4A C5A  C1 C4A  D3C3B D5A,r 


****2017
****使用了
drop if B3f1_0==-8

oprobit F4_5 de  RA1a1 age RA1e  RA1f  A4a  B1  B3f1_0   B3g  B4a    C1   C4a  D2a D3a ,r
est sto g1
esttab  g1 using a3.rtf,se(3) b(3) ar2 mtitles star(* 0.1 ** 0.05 *** 0.01)  one nogap
asdoc sum F4_5 de  RA1a1 age RA1e  RA1f  A4a  B1  B3f1_0   B3g  B4a    C1   C4a  D2a D3a if e(sample)

oprobit F4_5 de  RA1a1 age RA1e  RA1f  A4a  B1  B3f1_0   B3g  B4a    C1   C4a  D2a D3a ,r cluster(province)
sum F4_5 de  RA1a1 age RA1e  RA1f  A4a  B1     B3g  B4a   C1   C4a  D2a D3a if e(sample)

gen deedu=de*RA1e
gen deB3g=de*B3g
ologit F4_5 de deedu RA1a1 age RA1e  RA1f  A4a  B1  B3f1_0   B3g  B4a  C5a  C1   C4a  D2a D3a ,r
ologit F4_5 de deB3g RA1a1 age RA1e  RA1f  A4a  B1  B3f1_0   B3g  B4a  C5a  C1   C4a  D2a D3a ,r
